# Supplementary material for: A system dynamics-based scenario analysis of residential solid waste management in Kisumu, Kenya
Source: Sci Total Environ. 2021 Jul 10;777:146200. doi: 10.1016/j.scitotenv.2021.146200 (PMC8155395; doi:10.1016/j.scitotenv.2021.146200)
Supplement: Supplementary file 1 — Ban on Burning Scenario. [file mmc1.zip]

Archive with 1 entries (1 files):
- Ban On Burning.vdf
