# Supplementary material for: A system dynamics-based scenario analysis of residential solid waste management in Kisumu, Kenya
Source: Sci Total Environ. 2021 Jul 10;777:146200. doi: 10.1016/j.scitotenv.2021.146200 (PMC8155395; doi:10.1016/j.scitotenv.2021.146200)
Supplement: Supplementary file 6 — Model (Vensim file). [file mmc6.zip › Kisumu Simplified SWM Model for GCF_v22.mdl]

{UTF-8}
"initial scattered non-food waste"=
	initial scattered waste * (1-initial food content ratio of dumped waste)
	~	ton
	~		|

"initial non-food landfill waste"=
	initial landfill waste * (1 - initial food content ratio of dumped waste)
	~	ton
	~		|

initial food content ratio of dumped waste=
	0.518
	~	dmnl
	~	Aguko and Agong 2018, page 6
	|

initial food landfill waste=
	initial landfill waste * initial food content ratio of dumped waste
	~	tons
	~		|

initial scattered food waste=
	initial scattered waste * initial food content ratio of dumped waste
	~	ton
	~		|

total annual saving in GHG emissions due to products of anaerobic digestion=
	 saving in GHG emissions due to households switching to biogas for cooking
	~	ton/year
	~		|

"estimated average household pm2.5 concentration"=
	"total ambient PM2.5 concentration minus cooking contribution"
	 + SUM (proportion of households by cooking fuel type[cooking fuel!] * "empirically indicated additional household pm2.5 concentrations by cooking fuel type"
	[cooking fuel!])
	~	ug/m3
	~		|

"total ambient PM2.5 concentration minus cooking contribution"=
	"total ambient PM2.5 concentration" - "ambient pm2.5 concentration from cooking"
	~	ug/m3
	~		|

"total ambient PM2.5 concentration"=
	"ambient pm2.5 concentration from cooking and waste burning" + "background ambient PM2.5 concentration from other sources"
	~	ug/m3
	~		|

"background ambient PM2.5 concentration from other sources":INTERPOLATE:
	~	ug/m3
	~		|

proportion of households by cooking fuel type[cooking fuel]=
	number of households by cooking fuel type[cooking fuel] / Number of households
	~	dmnl
	~		|

"empirically indicated additional household pm2.5 concentrations by cooking fuel type"\
		[cooking fuel]=
	54.5, 54.5, 54.5, 54.5, 37.6, 0, 0, 0
	~	ug/m3
	~	Original: 126.5, 126.5, 126.5, 126.5, 109.6, 72, 72, 72
		What is used in the above Original minus 72
	|

number of households by cooking fuel type[cooking fuel] :EXCEPT:   [biogas]=
	initial proportion of households by cooking fuel type[cooking fuel] * number of households without access to biogas for cooking\
		 ~~|
number of households by cooking fuel type[biogas]=
	number of households using biogas from waste for cooking
	~	household
	~		|

"ambient pm2.5 concentration from cooking and waste burning"=
	"ambient pm2.5 concentration from cooking" + "ambient pm2.5 concentration from waste burning"
	~	ug/m3
	~		~	:SUPPLEMENTARY 
	|

"ambient pm2.5 concentration from cooking"=
	"total pm2.5 emissions due to cooking" / kt to ton * "mean pm2.5 concentration per kiloton of annual emissions"
	~	ug/m3
	~		|

"ambient pm2.5 concentration from waste burning"=
	"total PM2.5 emissions due to waste burning" / kt to ton * "mean pm2.5 concentration per kiloton of annual emissions"
	~	ug/m3
	~		|

energy consumption by cooking fuel type[cooking fuel]=
	number of households by cooking fuel type [cooking fuel]
	* ANNUAL USEFUL ENERGY FOR COOKING PER HOUSEHOLD BY COOKING FUEL TYPE [cooking fuel]
	/ thermal efficiency by cooking fuel type [cooking fuel]
	~	MJ/year
	~		|

ANNUAL USEFUL ENERGY FOR COOKING PER HOUSEHOLD BY COOKING FUEL TYPE[cooking fuel]=
	23544, 16416, 22464, 20628, 10476, 7236, 5879, 7344
	~	MJ/household/year
	~		|

"mean pm2.5 concentration per kiloton of annual emissions"=
	2.05
	~	(ug/m3)/(kt/year)
	~	Calculated by Gregor Kiesewetter.
	|

"total pm2.5 emissions due to cooking"=
	SUM( energy consumption by cooking fuel type[cooking fuel!] * "pm2.5 emission factor by cooking fuel type"\
		[cooking fuel!] ) / ton to g convertor
	~	ton/year
	~		|

ton to g convertor=
	1e+006
	~	g/ton
	~		|

thermal efficiency by cooking fuel type[cooking fuel]=
	0.15, 0.24, 0.31, 0.38, 0.42, 0.54, 0.71, 0.57
	~	dmnl
	~	Carvalho et al 2019 (Table 3, p173)
	|

"pm2.5 emission factor by cooking fuel type"[cooking fuel]=
	0.14, 0.08, 0.09, 0.18, 0.01, 0.01, 0, 0.04
	~	g/MJ
	~	Carvalho et al (2019, Table 1, p172)
	|

initial proportion of households by cooking fuel type[cooking fuel]=
	0.31, 0.02, 0.16, 0.3, 0.13, 0.05, 0.01, 0
	~	dmnl
	~	Carvalho et al 2019 (Table 3, p173) household energy use patterns and \
		fuels (Urban)
	|

kt to ton=
	1000
	~	ton/kt
	~		|

number of households without access to biogas for cooking=
	Number of households - number of households using biogas from waste for cooking
	~	household
	~		|

"total pm2.5 emissions due to cooking and waste burning"=
	"total PM2.5 emissions due to waste burning" + "total pm2.5 emissions due to cooking"
	~	ton/year
	~		|

cooking fuel:
	WOOD OF, WOOD ICS, CHARCOAL TRAD, CHARCOAL ICS, kerosene, LPG, ElECTRIC, biogas
	~	
	~	OF = Open Fire, ICS = Improved Cook Stove, TRAD = Traditional
	|

scattered food waste burning=
	scattered food waste * scattered waste burning fraction
	~	ton/year
	~		|

"scattered non-food waste burning"=
	"scattered non-food waste" * scattered waste burning fraction
	~	tons/year
	~		|

scattered waste burning fraction=
	0.23
	~	dmnl/year
	~		|

"landfill non-food waste burning"=
	"landfill non-food waste" * waste burning fraction
	~	ton/year
	~		|

landfill food waste burning=
	landfill food waste * waste burning fraction
	~	tons/year
	~		|

percentage of food waste recycled for biogas production=
	(total food waste treated for biogas production/food content of waste generated) * 100
	~	dmnl
	~		~	:SUPPLEMENTARY 
	|

saving in GHG emissions due to households switching to biogas for cooking=
	total biogas generated * saving in GHG emissions per m3 of biogas from waste used as cooking fuel\
		 / kg to ton convertor
	~	ton/year
	~		|

total food waste collection capacity=
	number of food waste handcarts * average food waste handcart capacity
	~	ton/year
	~		|

total food waste treated for biogas production=
	min (total food waste collection capacity, total biogas capacity)
	~	ton/year
	~		|

total biogas generated=
	total food waste treated for biogas production * food waste to biogas yield factor
	~	m3/year
	~		|

total ghg emissions due to waste transport=
	ghg emissions per waste truck * number of mixed waste trucks
	~	ton/year
	~	Assuming all trucks work at full capacity.
	|

total waste inappropriately disposed of=
	Max (0, TOTAL WASTE GENERATED - total food waste treated for biogas production - total mixed waste to landfill\
		)
	~	tons/year
	~	APHRC's estimate is 202 ton per day or 73,000 ton per year.
	|

total CH4 emissions due to waste decomposition=
	CH4 emissions due to landfill waste decomposition + CH4 emissions due to scattered waste decomposition
	~	tons/year
	~		|

"ch4 emission factor for scattered non-food waste"=
	0.00885
	~	dmnl
	~	Derived by Adriana Gomez (IIASA) from IPCC guidelines 2006 volume 5 \
		chapter 3 Equation 3.6
	|

number of spare mixed waste trucks=
	INTEGER(spare mixed waste collection capacity / average mixed waste truck capacity)
	~	dmnl
	~		~	:SUPPLEMENTARY 
	|

ch4 emission factor for scattered food waste=
	0.01013
	~	dmnl
	~	Derived by Adriana Gomez (IIASA) from IPCC guidelines 2006 volume 5 \
		chapter 3 Equation 3.6
	|

cumulative savings in GHG emissions from waste= INTEG (
	difference between GHG emissions in current scenario vs baseline,
		0)
	~	ton
	~		|

difference between GHG emissions in current scenario vs baseline=
	"total GHG emissions from waste burning decomposition and transport - baseline simulation"\
		 - total GHG emissions from waste burning decomposition and transport
	~	ton/year
	~		|

"CH4 emissions due to scattered non-food waste decomposition"=
	"scattered non-food waste decomposition"* "ch4 emission factor for scattered non-food waste"
	~	ton/year
	~		|

total scattered waste emissions=
	CO2 emissions due to scattered waste burning
	+ CH4 emissions due to scattered waste decomposition * CH4 global warming potential
	+ black carbon emissions due to scattered waste burning * black carbon's global warming potential
	~	ton/year
	~		~	:SUPPLEMENTARY 
	|

total direct CO2 emissions due to waste burning=
	CO2 emissions due to landfill waste burning + CO2 emissions due to scattered waste burning
	~	tons/year
	~		|

CH4 emissions due to scattered waste decomposition=
	"CH4 emissions due to scattered non-food waste decomposition" + CH4 emissions due to scattered food waste decomposition
	~	ton/year
	~		|

black cabon emissions due to landfill waste burning=
	"black cabon emissions due to landfill non-food waste burning" + black carbon emissions due to landfill food waste burning
	~	ton/year
	~		|

"black cabon emissions due to landfill non-food waste burning"=
	black carbon emissions per ton of waste burnt * "landfill non-food waste burning"
	~	ton/year
	~		|

black carbon emissions due to landfill food waste burning=
	black carbon emissions per ton of waste burnt * landfill food waste burning
	~	ton/year
	~		|

black carbon emissions due to scattered waste burning=
	black carbon emissions per ton of waste burnt * ("scattered non-food waste burning"+\
		scattered food waste burning)
	~	ton/year
	~		|

black carbon emissions per ton of waste burnt=
	0.00065
	~	dmnl
	~	equivalent to 0.65 g per kg (Source: Wiedinmyer et al 2014 - C, which \
		itself refers to Akagi et al 2011)
	|

scattered food waste decomposition=
	scattered food waste * food waste decomposition fraction
	~	ton/year
	~		|

CO2 emissions due to scattered waste burning=
	"CO2 emissions due to scattered non-food waste burning" + CO2 emissions due to scattered food waste burning
	~	ton/year
	~		|

food waste inappropriately disposed of=
	total waste inappropriately disposed of * food content ratio of waste to be disposed
	~	ton/year
	~		|

"scattered non-food waste"= INTEG (
	"non-food waste inappropriately disposed of"-"scattered non-food waste burning"-"scattered non-food waste decomposition"\
		,
		"initial scattered non-food waste")
	~	tons
	~		|

scattered food waste= INTEG (
	food waste inappropriately disposed of-scattered food waste burning-scattered food waste decomposition\
		,
		initial scattered food waste)
	~	ton
	~		|

CO2 emissions due to landfill waste burning=
	"CO2 emissions due to landfill non-food waste burning" + CO2 emissions due to landfill food waste burning
	~	ton/year
	~		|

CH4 emissions due to landfill waste decomposition=
	"CH4 emissions due to landfill non-food waste decomposition" + CH4 emissions due to landfill food waste decomposition
	~	ton/year
	~		|

food waste to landfill=
	total mixed waste to landfill * food content ratio of waste to be disposed
	~	ton/year
	~		|

"scattered non-food waste decomposition"=
	"scattered non-food waste" * "non-food waste decomposition fraction"
	~	tons/year
	~		|

CO2 emissions due to scattered food waste burning=
	scattered food waste burning * CO2 emissions per ton of food waste burnt
	~	ton/year
	~		|

CH4 emissions due to scattered food waste decomposition=
	scattered food waste decomposition * ch4 emission factor for scattered food waste
	~	ton/year
	~		|

"non-food waste inappropriately disposed of"=
	total waste inappropriately disposed of * (1-food content ratio of waste to be disposed\
		)
	~	ton/year
	~		|

"non-food waste to landfill"=
	total mixed waste to landfill * (1 - food content ratio of waste to be disposed)
	~	ton/year
	~		|

"CO2 emissions due to scattered non-food waste burning"=
	"scattered non-food waste burning" * "CO2 emissions per ton of non-food waste burnt"
	~	ton/year
	~		|

CO2 emissions due to landfill food waste burning=
	landfill food waste burning * CO2 emissions per ton of food waste burnt
	~	ton/year
	~		|

percentage of waste inappropriately disposed of=
	total waste inappropriately disposed of / TOTAL WASTE GENERATED * 100
	~	dmnl
	~		~	:SUPPLEMENTARY 
	|

total black carbon emissions due to waste burning=
	black cabon emissions due to landfill waste burning + black carbon emissions due to scattered waste burning
	~	ton/year
	~		|

total waste burning=
	"landfill non-food waste burning" + "scattered non-food waste burning" + landfill food waste burning\
		 + scattered food waste burning
	~	ton/year
	~		|

total mixed waste to landfill=
	min (total mixed waste collection capacity, (TOTAL WASTE GENERATED - total food waste treated for biogas production\
		))
	~	ton/year
	~		|

"total GHG emissions from waste burning decomposition and transport - baseline simulation"\
		:INTERPOLATE::=
	GET VDF DATA('Baseline.vdf', 'total GHG emissions from waste burning decomposition and transport'\
		, 0, 1)
	~	ton/year
	~		|

"total PM2.5 emissions due to waste burning"=
	total waste burning * "waste burning PM2.5 emission factor"
	~	ton/year
	~		|

total cumulative savings in GHG emissions=
	cumulative savings in GHG emissions from waste + cumulative savings in GHG emissions due to products of anaerobic digestion
	~	ton
	~		~	:SUPPLEMENTARY 
	|

"waste burning PM2.5 emission factor"=
	0.00874
	~	dmnl
	~	8.74 g/kg or 0.00874 (dmnl)
		Klimont et al 2017 – Global anthropogenic emissions of particulate matter \
		including black carbon, Section 3.8, p8700
		(It says they have derived these numbers from Akagi et al. (2011) and \
		Christian et al. (2010), so maybe find and use the original source..?
	|

initial scattered waste=
	185000
	~	tons
	~		|

spare mixed waste collection capacity=
	Max (0, total mixed waste collection capacity - total mixed waste to landfill)
	~	ton/year
	~		|

total GHG emissions from waste burning decomposition and transport=
	total CO2eq GHG emissions from waste burning and decomposition + total ghg emissions due to waste transport
	~	ton/year
	~		|

total landfill emissions=
	CO2 emissions due to landfill waste burning
	+ CH4 emissions due to landfill waste decomposition * CH4 global warming potential
	+ black cabon emissions due to landfill waste burning * black carbon's global warming potential
	~	ton/year
	~		~	:SUPPLEMENTARY 
	|

black carbon's global warming potential=
	460
	~	dmnl
	~	https://theicct.org/sites/default/files/BC_policy-relevant_summary_Final.pd\
		f
	|

total CO2eq black carbon emissions=
	total black carbon emissions due to waste burning * black carbon's global warming potential
	~	ton/year
	~		|

"ch4 emission factor for landfill non-food waste"=
	0.0177
	~	dmnl
	~	Dumped waste: 17.70 (ton/kton)
		Compacted waste: 44.24 (ton/kton)
		Derived by Adriana Gomez (IIASA) from IPCC guidelines 2006 volume 5 \
		chapter 3 Equation 3.6
	|

total CO2eq GHG emissions from waste burning and decomposition=
	total direct CO2 emissions due to waste burning + total co2eq emissions due to waste decomposition\
		 + total CO2eq black carbon emissions
	~	tons/year
	~		|

ch4 emission factor for landfill food waste=
	0.02027
	~	dmnl
	~	Derived by Adriana Gomez (IIASA) from IPCC guidelines 2006 volume 5 chapter 3 \
		Equation 3.6
		20.27 t/kt (or Kt/Tg) for dumped waste which is basically dmnl per year, div by 1000.
		50.67 for compacted waste
	|

"CH4 emissions due to landfill non-food waste decomposition"=
	"landfill non-food waste decomposition" * "ch4 emission factor for landfill non-food waste"
	~	ton/year
	~		|

CH4 emissions due to landfill food waste decomposition=
	landfill food waste decomposition * ch4 emission factor for landfill food waste
	~	ton/year
	~		|

total mixed waste collection capacity=
	number of mixed waste trucks * average mixed waste truck capacity
	~	tons/year
	~		|

"non-food waste decomposition fraction"=
	0.05/3
	~	dmnl/year
	~	0.05 is for paper. Exactly one third of non-food waste in Kisumu is paper (12.20% \
		out of 36.60%)
		IPCC guidelines 2006 volume 5.
	|

"landfill non-food waste decomposition"=
	"landfill non-food waste" * "non-food waste decomposition fraction"
	~	ton/year
	~		|

cumulative savings in GHG emissions due to products of anaerobic digestion= INTEG (
	total annual saving in GHG emissions due to products of anaerobic digestion,
		0)
	~	ton
	~		|

"landfill non-food waste"= INTEG (
	"non-food waste to landfill"-"landfill non-food waste burning"-"landfill non-food waste decomposition"\
		-"landfill non-food waste informally recycled",
		"initial non-food landfill waste")
	~	ton
	~		|

food content of waste generated=
	TOTAL WASTE GENERATED * food content ratio of waste generated
	~	ton/year
	~		|

food content ratio of waste to be disposed=
	food waste left after biogas production / (food waste left after biogas production +\
		 "non-food content of waste generated")
	~	dmnl
	~		|

landfill food waste= INTEG (
	food waste to landfill-landfill food waste burning-landfill food waste decomposition\
		,
		initial food landfill waste)
	~	tons
	~	According to Kisumu county, 15000 trucks of waste each weighing 25 tons \
		were removed from Kachok in 2019. I have not included this in the model, \
		however, as in fact this is only moving waste from one landfill to \
		another, while in the model I have on stock for all landfill waste.
	|

food waste left after biogas production=
	Max (0, food content of waste generated - total food waste treated for biogas production\
		)
	~	ton/year
	~		|

"non-food content of waste generated"=
	TOTAL WASTE GENERATED * (1-food content ratio of waste generated)
	~	ton/year
	~		|

landfill food waste decomposition=
	landfill food waste * food waste decomposition fraction
	~	tons/year
	~		|

"CO2 emissions due to landfill non-food waste burning"=
	"landfill non-food waste burning" * "CO2 emissions per ton of non-food waste burnt"
	~	ton/year
	~		|

"CO2 emissions per ton of non-food waste burnt"=
	0.464887
	~	dmnl
	~	Or 464.887 ton/kton.
		Derived from IPCC guidelines 2006 volume 5 chapter 5 Equation 5.1 by \
		Adriana Gomez (IIASA)
	|

CO2 emissions per ton of food waste burnt=
	0
	~	dmnl
	~	Organic waste is biogenic origen, not fossil carbon and therefore CO2 \
		emissions are not considered anthropocentric.
	|

food waste decomposition fraction=
	0.1
	~	dmnl/year
	~	IPCC guidelines 2006 volume 5.
	|

Number of households:INTERPOLATE:
	~	household
	~		|

average food waste handcart capacity:INTERPOLATE:
	~	ton/year
	~		|

TOTAL WASTE GENERATED=
	Number of households * Waste generated per household / kg to ton convertor
	~	ton/year
	~	Initially, this is slightly higher than 500 t/day from Oyake-Ombis, 2017 \
		because we account for population increase between the two points. (We \
		calculate waste generated per day per household based on the 500 figure \
		and 2017 population and the model automatically updates it based on \
		current population).
	|

number of food waste handcarts:INTERPOLATE:
	~	dmnl
	~		|

total waste collection capacity=
	total mixed waste collection capacity + total food waste collection capacity
	~	tons/year
	~	100,000 ton/year according to APHRC data
	|

cumulative number of biogas facilities:INTERPOLATE:
	~	dmnl
	~		|

Waste generated per household:INTERPOLATE:
	~	kg/year/household
	~		|

kg to ton convertor=
	1000
	~	kg/ton
	~		|

waste processing capacity per biogas facility:INTERPOLATE:
	~	ton/year
	~		|

total biogas capacity=
	cumulative number of biogas facilities * waste processing capacity per biogas facility
	~	tons/year
	~		|

proportion of households using biogas from waste for cooking=
	number of households using biogas from waste for cooking / Number of households
	~	dmnl
	~		~	:SUPPLEMENTARY 
	|

proportion of waste collected=
	min (1, total waste collection capacity / TOTAL WASTE GENERATED)
	~	dmnl
	~	This is too high, based on the 25% figure of waste collected given in \
		KISWAMP.
	~	:SUPPLEMENTARY 
	|

food content ratio of waste generated=
	0.63
	~	dmnl
	~		|

number of households using biogas from waste for cooking=
	total biogas generated / average biogas consumption per household
	~	households
	~		|

number of mixed waste trucks:INTERPOLATE:
	~	dmnl
	~	Consisting of two 20-ton waste trucks, two four- and six-ton farm trucks, \
		and one seven-ton skip loader, with different number of trips per day. \
		APHRC data
	|

average mixed waste truck capacity:INTERPOLATE:
	~	tons/year
	~	Equivalent to 45 tons per day.
		Detailed tonnage and trip frequency of trucks is given in the \
		supplementary data file.
	|

ghg emissions per waste truck=
	19.2
	~	ton/year
	~	average consumption is 20 litres per day.
		Average Diesel truck CO2 emission is 2.63 kg/l (Source: Act on CO2 Calculator: \
		Public Trial Version Data, Methodology and Assumptions Paper). This makes \
		2.63x20 = 52.6 kg of CO2 emissions per day or 19.2 Ton/Year.
		It must be noted that this could be different for our new organic waste \
		trucks. But eventually it's not going to make a huge difference.
	|

total co2eq emissions due to waste decomposition=
	total CH4 emissions due to waste decomposition * CH4 global warming potential
	~	ton/year
	~		|

CH4 global warming potential=
	28
	~	dmnl
	~	Fifth IPCC ASSessment Report 
		https://www.ghgprotocol.org/sites/default/files/ghgp/Global-Warming-Potenti\
		al-Values%20%28Feb%2016%202016%29_1.pdf
	|

"non-food content ratio of landfill waste"=
	"landfill non-food waste" / (landfill food waste + "landfill non-food waste")
	~	dmnl
	~		|

"look-up table for effect of non-food content on wastepickers' capacity"(
	[(0,0)-(1,2)],(0,0),(0.37,1),(1,2))
	~	dmnl
	~	Assumptions:
		==> If inorganic content is zero, capcity becomes zero
		==> If inorganic content is one third (0.33: normal content), then the effecct is \
		equal to 1 (giving the corresponding 'normal' wastepicker capacity_
		==> If inorganic content goes up for some reason, wastepickers can achieve \
		up to twice their 'normal' capacity, if the waste becomes fully inorganic.
	|

"landfill non-food waste informally recycled"=
	number of informal wastepickers * effective capacity per waste picker
	~	ton/year
	~		|

effective capacity per waste picker=
	normal capacity per waste picker * "look-up table for effect of non-food content on wastepickers' capacity"\
		 ("non-food content ratio of landfill waste")
	~	ton/person/year
	~		|

average biogas consumption per household=
	262.5
	~	m3/year/household
	~	Nerini et al (2017, p6): 125 kg LPG/household/year
		1 kg LPG is equivalent to 2.10 m3 biogas (IRENA 2016, Table 8, p18)
		=> 125*2.1 = 262.5 m3 per household per year
	|

saving in GHG emissions per m3 of biogas from waste used as cooking fuel=
	4.93
	~	kg/m3
	~	"Calculating average GHG saving in switch to biogas cooking.xlsx"
		Sources: Kenya Health and Population Census 2019 (KHPC p336) for types of \
		cooking fuel used by households and IRENA (2016, p18, 21) for converting \
		that into potential savings
	|

food waste to biogas yield factor=
	100
	~	m3/ton
	~	Bhabha Atomic Research Centre (BARC), Mumbai, technology based on the Govandi \
		digester plant
		Muller 2007, p26, Table 3. Original source:
		Veeken A. (2005). Digestion and composting of domestic and market \
		biodegradable waste in Kotte MC (Greater Colombo, Sri Lanka). Kotte, Sri \
		Lanka, Wageningen University.
	|

normal capacity per waste picker=
	9.125
	~	ton/person/year
	~	Evans said 25 kg per day, (9125 kg per year)
		Superseded:
		APHRC estimate 1300 kg/day for about 80 wastepickers = 16.25 kg per day * \
		365 days = 5930 kg/year = about 6 ton/year
	|

initial landfill waste=
	140000
	~	tons
	~	Dumpsite manager
	|

number of informal wastepickers:INTERPOLATE:
	~	person
	~	Dumpsite manager.
		I probably need to increase this with population.
	|

waste burning fraction:INTERPOLATE:
	~	dmnl/year
	~	Gutberlet et al (2017: 113)
	|

********************************************************
	.Control
********************************************************~
		Simulation Control Parameters
	|

FINAL TIME  = 2035
	~	year
	~	The final time for the simulation.
	|

INITIAL TIME  = 2021
	~	year
	~	The initial time for the simulation.
	|

SAVEPER  = 
        TIME STEP
	~	year [0,?]
	~	The frequency with which output is stored.
	|

TIME STEP  = 0.0625
	~	year [0,?]
	~	The time step for the simulation.
	|

\\\---/// Sketch information - do not modify anything except names
V300  Do not put anything below this section - it will be ignored
*1. Waste Collection Sector
$192-192-192,0,Times New Roman|12||0-0-0|0-0-0|0-0-255|-1--1--1|-1--1--1|96,96,5,0
10,1,number of mixed waste trucks,365,264,65,19,8,3,0,2,0,0,0,0,-1--1--1,192-128-192,|10||0-128-0
10,2,average mixed waste truck capacity,390,197,66,19,8,3,0,0,0,0,0,0
10,3,total mixed waste collection capacity,626,230,59,19,8,3,0,0,0,0,0,0
10,4,total waste collection capacity,838,333,59,19,8,3,0,2,0,0,0,0,0-0-0,0-0-0,|12||255-0-0
10,5,proportion of waste collected,995,265,63,19,8,3,0,2,0,0,0,0,-1--1--1,255-255-0,|12||255-0-0
1,6,4,5,1,0,0,0,0,128,0,-1--1--1,,1|(909,301)|
10,7,ghg emissions per waste truck,386,344,61,15,8,3,0,8,0,0,0,0,-1--1--1,192-128-192,|10||0-0-0
10,8,total ghg emissions due to waste transport,618,319,73,19,8,3,0,2,0,0,0,0,-1--1--1,255-255-128,|12||255-0-0
1,9,7,8,0,0,0,0,0,128,0,-1--1--1,,1|(489,332)|
12,10,0,344,70,112,54,8,7,0,24,-1,0,0,0,-1--1--1,0-0-0,|24|BU|0-0-0
1. WASTE COLLECTION SECTOR
12,11,0,1014,410,45,19,8,7,0,2,-1,0,0,0,-1--1--1,0-0-0,|12||255-0-0
Red variables: KPIs
12,12,0,1016,486,58,28,8,7,0,2,-1,0,0,0,-1--1--1,0-0-0,|12||0-128-0
Green variables: intervention/policy variables
12,13,0,1021,493,126,126,3,135,0,24,1,0,0,0,-1--1--1,0-0-0,|16|BU|0-0-0
COLOUR CODING
12,14,0,1019,559,85,28,8,7,0,2,-1,0,0,0,-1--1--1,0-0-0,|12||0-0-255
<Blue variables: interconnections with other sectors of the model>
10,15,number of food waste handcarts,375,424,60,19,8,3,0,2,0,0,0,0,0-0-0,0-0-0,|12||0-128-0
10,16,average food waste handcart capacity,375,501,75,19,8,3,0,0,0,0,0,0
10,17,total food waste collection capacity,644,418,60,19,8,3,0,0,0,0,0,0
1,18,3,4,0,0,0,0,0,128,0,-1--1--1,,1|(725,278)|
1,19,17,4,0,0,0,0,0,128,0,-1--1--1,,1|(734,378)|
10,20,TOTAL WASTE GENERATED,896,158,47,19,8,3,0,2,-1,0,0,0,0-0-0,0-0-0,|12||255-0-0
1,21,20,5,0,0,0,0,0,64,0,-1--1--1,,1|(940,206)|
10,22,Number of households,659,113,55,19,8,3,0,0,0,0,0,0
10,23,Waste generated per household,674,171,61,19,8,3,0,0,0,0,0,0
10,24,kg to ton convertor,763,224,40,15,8,3,0,8,0,0,0,0,0-0-0,0-0-0,|10||0-0-0
1,25,22,20,0,0,0,0,0,128,0,-1--1--1,,1|(774,134)|
1,26,23,20,0,0,0,0,0,128,0,-1--1--1,,1|(785,164)|
1,27,24,20,0,0,0,0,0,128,0,-1--1--1,,1|(818,196)|
1,28,1,3,0,0,0,0,0,128,0,-1--1--1,,1|(491,247)|
1,29,2,3,0,0,0,0,0,128,0,-1--1--1,,1|(504,212)|
1,30,15,17,0,0,0,0,0,128,0,-1--1--1,,1|(502,421)|
1,31,16,17,0,0,0,0,0,128,0,-1--1--1,,1|(503,461)|
1,32,1,8,0,0,0,0,0,128,0,-1--1--1,,1|(480,289)|
\\\---/// Sketch information - do not modify anything except names
V300  Do not put anything below this section - it will be ignored
*2. Biogas 
$192-192-192,0,Times New Roman|12||0-0-0|0-0-0|0-0-255|-1--1--1|-1--1--1|96,96,5,0
10,1,total biogas capacity,503,601,37,19,8,3,0,2,0,0,0,0,0-0-0,0-0-0,|10||255-0-0
10,2,food waste to biogas yield factor,719,519,54,22,8,3,0,8,0,0,0,0,-1--1--1,255-255-128,|10||0-0-0
10,3,total biogas generated,898,590,37,19,8,3,0,2,0,0,0,0,0-0-0,0-0-0,|12||255-0-0
1,4,2,3,0,0,0,0,0,128,0,-1--1--1,,1|(810,554)|
10,5,average biogas consumption per household,897,491,61,22,8,3,0,8,0,0,0,0,-1--1--1,255-255-128,|10||0-0-0
10,6,number of households using biogas from waste for cooking,1099,551,87,28,8,3,0,0,0,0,0,0
1,7,5,6,0,0,0,0,0,128,0,-1--1--1,,1|(978,515)|
1,8,3,6,0,0,0,0,0,128,0,-1--1--1,,1|(966,576)|
10,9,proportion of households using biogas from waste for cooking,1349,532,87,28,8,3,0,2,0,0,0,0,0-0-0,0-0-0,|12||255-0-0
1,10,6,9,0,0,0,0,0,128,0,-1--1--1,,1|(1217,542)|
10,11,saving in GHG emissions per m3 of biogas from waste used as cooking fuel,989,724,84,30,8,3,0,8,0,0,0,0,-1--1--1,255-255-128,|10||0-0-0
12,12,0,358,424,82,36,8,7,0,24,-1,0,0,0,-1--1--1,0-0-0,|24|BU|0-0-0
2. BIOGAS SECTOR
10,13,Number of households,963,439,48,19,8,2,0,1,-1,0,0,0,128-128-128,0-0-0,|12||128-128-128
1,14,13,9,0,0,0,0,0,64,0,-1--1--1,,1|(1129,478)|
10,15,total food waste treated for biogas production,694,602,60,28,8,3,0,0,0,0,0,0
10,16,cumulative number of biogas facilities,348,646,55,28,8,3,0,2,0,0,0,0,0-0-0,0-0-0,|12||0-128-0
10,17,waste processing capacity per biogas facility,346,551,84,19,8,3,0,0,0,0,0,0
1,18,16,1,0,0,0,0,0,128,0,-1--1--1,,1|(427,623)|
1,19,17,1,0,0,0,0,0,128,0,-1--1--1,,1|(428,577)|
10,20,kg to ton convertor,938,652,43,15,8,2,0,9,-1,0,0,0,128-128-128,0-0-0,|10||128-128-128
10,21,cumulative savings in GHG emissions due to products of anaerobic digestion,1651,646,120,49,3,131,0,2,0,0,0,0,0-0-0,0-0-0,|12||255-0-0
12,22,48,1343,649,10,8,0,3,0,0,-1,0,0,0
1,23,27,21,4,0,0,22,0,0,0,-1--1--1,,1|(1483,647)|
1,24,27,22,100,0,0,22,0,0,0,-1--1--1,,1|(1388,647)|
1,25,1,15,0,0,0,0,0,128,0,-1--1--1,,1|(580,601)|
1,26,15,3,0,0,0,0,0,128,0,-1--1--1,,1|(800,595)|
11,27,48,1430,647,6,8,34,3,0,0,1,0,0,0
10,28,total annual saving in GHG emissions due to products of anaerobic digestion,1430,683,91,28,40,3,0,2,0,0,0,0,0-0-0,0-0-0,|12||255-0-0
1,29,20,34,0,0,0,0,0,64,0,-1--1--1,,1|(1015,647)|
1,30,11,34,0,0,0,0,0,64,0,-1--1--1,,1|(1069,682)|
1,31,3,34,0,0,0,0,0,64,0,-1--1--1,,1|(992,606)|
10,32,total food waste collection capacity,523,530,64,19,8,2,0,3,-1,0,0,0,128-128-128,0-0-0,|12||0-0-255
1,33,32,15,0,0,0,0,0,64,0,-1--1--1,,1|(594,559)|
10,34,saving in GHG emissions due to households switching to biogas for cooking,1160,637,97,28,8,3,0,0,0,0,0,0
1,35,34,28,0,0,0,0,0,128,0,-1--1--1,,1|(1291,658)|
12,36,0,641,854,147,38,8,7,1,20,-1,0,0,0,-1--1--1,192-128-192,|12|B|0-0-0
I still need to verify my calculations for savings in emissions as a result of fertiliser switch, and decide whether or not to keep it as it is very small.
10,37,"total pm2.5 emissions due to cooking",1760,355,69,19,8,3,0,0,0,0,0,0
10,38,"pm2.5 emission factor by cooking fuel type",1535,412,68,22,8,3,0,8,0,0,0,0,0-0-0,0-0-0,|10||0-0-0
1,39,38,37,0,0,0,0,0,128,0,-1--1--1,,1|(1640,385)|
10,40,energy consumption by cooking fuel type,1519,311,73,19,8,3,0,0,0,0,0,0
10,41,thermal efficiency by cooking fuel type,1316,379,74,15,8,3,0,8,0,0,0,0,0-0-0,0-0-0,|10||0-0-0
10,42,ANNUAL USEFUL ENERGY FOR COOKING PER HOUSEHOLD BY COOKING FUEL TYPE,1276,237,81,30,8,3,0,8,0,0,0,0,0-0-0,0-0-0,|10||0-0-0
10,43,number of households by cooking fuel type,1228,302,70,19,8,3,0,0,0,0,0,0
1,44,6,43,0,0,0,0,0,128,0,-1--1--1,,1|(1162,428)|
10,45,initial proportion of households by cooking fuel type,962,269,77,22,8,3,0,8,0,0,0,0,0-0-0,0-0-0,|10||0-0-0
10,46,number of households without access to biogas for cooking,1036,365,105,28,8,3,0,0,0,0,0,0
1,47,13,46,0,0,0,0,0,128,0,-1--1--1,,1|(989,411)|
1,48,6,46,0,0,0,0,0,128,0,-1--1--1,,1|(1069,464)|
1,49,45,43,0,0,0,0,0,128,0,-1--1--1,,1|(1091,284)|
1,50,46,43,0,0,0,0,0,128,0,-1--1--1,,1|(1138,331)|
1,51,42,40,0,0,0,0,0,128,0,-1--1--1,,1|(1399,274)|
1,52,43,40,0,0,0,0,0,128,0,-1--1--1,,1|(1365,305)|
1,53,41,40,0,0,0,0,0,128,0,-1--1--1,,1|(1404,349)|
1,54,40,37,0,0,0,0,0,128,0,-1--1--1,,1|(1634,331)|
10,55,ton to g convertor,1693,254,40,15,8,3,0,8,0,0,0,0,0-0-0,0-0-0,|10||0-0-0
1,56,55,37,0,0,0,0,0,128,0,-1--1--1,,1|(1720,296)|
10,57,"empirically indicated additional household pm2.5 concentrations by cooking fuel type",1135,104,102,30,8,3,0,8,0,0,0,0,0-0-0,0-0-0,|10||0-0-0
10,58,"estimated average household pm2.5 concentration",1406,143,85,28,8,3,0,2,0,0,0,0,0-0-0,0-0-0,|12||255-0-0
1,59,57,58,0,0,0,0,0,128,0,-1--1--1,,1|(1272,123)|
10,60,proportion of households by cooking fuel type,1094,184,84,28,8,3,0,0,0,0,0,0
1,61,43,60,0,0,0,0,0,128,0,-1--1--1,,1|(1171,252)|
1,62,13,60,0,0,0,0,0,128,0,-1--1--1,,1|(1022,322)|
1,63,60,58,0,0,0,0,0,128,0,-1--1--1,,1|(1242,164)|
10,64,"total ambient PM2.5 concentration minus cooking contribution",1284,39,90,28,8,2,0,3,-1,0,0,0,128-128-128,0-0-0,|12||0-0-255
1,65,64,58,0,0,0,0,0,128,0,-1--1--1,,1|(1339,86)|
\\\---/// Sketch information - do not modify anything except names
V300  Do not put anything below this section - it will be ignored
*3. Landfill Sector
$192-192-192,0,Times New Roman|12||0-0-0|0-0-0|0-0-255|-1--1--1|-1--1--1|96,96,5,0
10,1,total CO2eq GHG emissions from waste burning and decomposition,2234,785,96,30,8,3,0,10,0,0,0,0,0-0-0,0-0-0,|14||255-0-0
10,2,landfill food waste,1072,738,63,34,3,131,0,8,0,0,0,0,0-0-0,0-0-0,|14||0-0-0
11,3,1148,935,734,6,8,2,3,0,0,1,0,0,0
12,4,48,1324,724,10,8,0,3,0,8,-1,0,0,0,0-0-0,0-0-0,|14||0-0-0
1,5,7,4,4,0,0,22,0,0,0,-1--1--1,,1|(1275,726)|
1,6,7,2,100,0,0,22,0,0,0,-1--1--1,,1|(1179,726)|
11,7,48,1230,726,6,8,34,3,0,0,1,0,0,0
10,8,landfill food waste decomposition,1230,754,70,20,40,3,0,8,-1,0,0,0,0-0-0,0-0-0,|14||0-0-0
12,9,48,1056,890,10,8,0,3,0,8,-1,0,0,0,0-0-0,0-0-0,|14||0-0-0
1,10,12,9,4,0,0,22,0,0,0,-1--1--1,,1|(1048,855)|
1,11,12,2,100,0,0,22,0,0,0,-1--1--1,,1|(1048,794)|
11,12,48,1048,823,8,6,33,3,0,0,4,0,0,0
10,13,landfill food waste burning,1109,823,53,20,40,3,0,8,-1,0,0,0,0-0-0,0-0-0,|14||0-0-0
10,14,initial landfill waste,644,559,70,19,8,3,0,0,0,0,0,0
1,15,2,8,1,0,0,0,0,128,0,-1--1--1,,1|(1135,691)|
1,16,2,13,1,0,0,0,0,128,0,-1--1--1,,1|(1041,794)|
10,17,waste burning fraction,971,554,54,19,8,3,0,0,0,0,0,0
1,18,17,13,0,0,0,0,0,128,0,-1--1--1,,1|(1035,681)|
10,19,ch4 emission factor for landfill food waste,1457,678,92,28,8,3,0,0,0,0,0,0
10,20,total CH4 emissions due to waste decomposition,1842,665,89,20,8,3,0,8,0,0,0,0,0-0-0,0-0-0,|14||0-0-0
10,21,total direct CO2 emissions due to waste burning,1932,891,87,30,8,3,0,8,0,0,0,0,0-0-0,0-0-0,|14||0-0-0
1,22,21,1,0,0,0,0,0,128,0,-1--1--1,,1|(2075,840)|
1,23,20,54,0,0,0,0,0,128,0,-1--1--1,,1|(1873,720)|
12,24,48,834,731,10,8,0,3,0,8,-1,0,0,0,0-0-0,0-0-0,|14||0-0-0
1,25,3,24,100,0,0,22,0,0,0,-1--1--1,,1|(886,734)|
10,26,number of informal wastepickers,1354,492,83,20,8,3,0,8,0,0,0,0,-1--1--1,255-255-128,|14||0-0-0
10,27,normal capacity per waste picker,1469,531,79,19,8,3,0,0,0,0,0,0
12,28,0,415,255,103,36,8,7,0,24,-1,0,0,0,-1--1--1,0-0-0,|24|BU|0-0-0
3. LANDFILL SECTOR
10,29,percentage of food waste recycled for biogas production,128,786,95,30,8,3,0,10,0,0,0,0,0-0-0,0-0-0,|14||255-0-0
10,30,"landfill non-food waste",1064,411,66,36,3,131,0,8,0,0,0,0,0-0-0,0-0-0,|14||0-0-0
12,31,48,1076,573,10,8,0,3,0,8,-1,0,0,0,0-0-0,0-0-0,|14||0-0-0
1,32,34,31,4,0,0,22,0,0,0,-1--1--1,,1|(1078,535)|
1,33,34,30,100,0,0,22,0,0,0,-1--1--1,,1|(1078,470)|
11,34,48,1078,500,8,6,33,3,0,0,4,0,0,0
10,35,"landfill non-food waste informally recycled",1149,500,63,30,40,3,0,8,0,0,0,0,0-0-0,0-0-0,|14||0-0-0
1,36,26,35,0,0,0,0,0,128,0,-1--1--1,,1|(1248,495)|
12,37,48,829,415,10,8,0,3,0,8,-1,0,0,0,0-0-0,0-0-0,|14||0-0-0
11,38,48,903,412,6,8,2,3,0,0,1,0,0,0
1,39,38,37,100,0,0,22,0,0,0,-1--1--1,,1|(868,412)|
10,40,"initial non-food landfill waste",843,479,58,20,8,3,0,8,-1,0,0,0,0-0-0,0-0-0,|14||0-0-0
1,41,40,30,0,0,0,0,0,64,1,-1--1--1,,1|(942,448)|
1,42,14,40,0,0,0,0,0,128,0,-1--1--1,,1|(735,522)|
10,43,"non-food content ratio of landfill waste",1076,619,80,20,8,3,0,8,0,0,0,0,0-0-0,0-0-0,|14||0-0-0
1,44,2,43,1,0,0,0,0,128,0,-1--1--1,,1|(1057,687)|
1,45,30,43,1,0,0,0,0,128,0,-1--1--1,,1|(1023,502)|
10,46,"look-up table for effect of non-food content on wastepickers' capacity",1502,599,115,28,8,3,0,0,0,0,0,0
10,47,effective capacity per waste picker,1260,576,67,20,8,3,0,8,0,0,0,0,0-0-0,0-0-0,|14||0-0-0
1,48,46,47,0,0,0,0,0,128,0,-1--1--1,,1|(1363,586)|
1,49,27,47,0,0,0,0,0,128,0,-1--1--1,,1|(1365,553)|
1,50,43,47,0,0,0,0,0,128,0,-1--1--1,,1|(1167,597)|
1,51,47,35,0,0,0,0,0,128,0,-1--1--1,,1|(1217,546)|
10,52,CH4 global warming potential,1934,621,51,28,8,3,0,0,0,0,0,0
1,53,52,54,0,0,0,0,0,128,0,-1--1--1,,1|(1927,702)|
10,54,total co2eq emissions due to waste decomposition,1919,799,81,30,8,3,0,8,0,0,0,0,0-0-0,0-0-0,|14||0-0-0
1,55,54,1,0,0,0,0,0,128,0,-1--1--1,,1|(2061,792)|
10,56,TOTAL WASTE GENERATED,241,647,46,20,8,2,0,11,-1,0,0,0,128-128-128,0-0-0,|14||0-0-255
10,57,total food waste treated for biogas production,179,556,66,30,8,2,0,11,-1,0,0,0,128-128-128,0-0-0,|14||0-0-255
10,58,total mixed waste collection capacity,309,379,75,20,8,2,0,11,-1,0,0,0,128-128-128,0-0-0,|14||0-0-255
1,59,57,29,0,0,0,0,0,128,0,-1--1--1,,1|(155,664)|
10,60,food content ratio of waste generated,399,556,68,28,8,3,0,0,-1,0,0,0
1,61,38,30,4,0,0,22,0,0,0,-1--1--1,,1|(953,412)|
10,62,initial food landfill waste,889,621,50,20,8,3,0,8,0,0,0,0,0-0-0,0-0-0,|14||0-0-0
1,63,14,62,0,0,0,0,0,128,0,-1--1--1,,1|(769,590)|
1,64,62,2,0,0,0,0,0,128,1,-1--1--1,,1|(963,668)|
10,65,food content ratio of waste to be disposed,525,619,79,20,8,3,0,8,0,0,0,0,0-0-0,0-0-0,|14||0-0-0
10,66,food content of waste generated,315,820,61,20,8,3,0,8,0,0,0,0,0-0-0,0-0-0,|14||0-0-0
1,67,60,66,0,0,0,0,0,128,0,-1--1--1,,1|(358,685)|
1,68,56,66,0,0,0,0,0,128,0,-1--1--1,,1|(274,727)|
10,69,food waste left after biogas production,404,733,77,20,8,3,0,8,0,0,0,0,0-0-0,0-0-0,|14||0-0-0
1,70,66,69,0,0,0,0,0,128,0,-1--1--1,,1|(353,781)|
1,71,57,69,0,0,0,0,0,128,0,-1--1--1,,1|(292,645)|
10,72,"non-food content of waste generated",594,751,76,20,8,3,0,8,0,0,0,0,0-0-0,0-0-0,|14||0-0-0
1,73,56,72,0,0,0,0,0,128,0,-1--1--1,,1|(399,693)|
1,74,60,72,0,0,0,0,0,128,0,-1--1--1,,1|(495,652)|
1,75,72,65,0,0,0,0,0,128,0,-1--1--1,,1|(562,691)|
1,76,69,65,0,0,0,0,0,128,0,-1--1--1,,1|(458,680)|
10,77,food waste to landfill,761,671,52,20,8,3,0,8,0,0,0,0,0-0-0,0-0-0,|14||0-0-0
1,78,65,77,0,0,0,0,0,128,0,-1--1--1,,1|(649,646)|
10,79,"non-food waste to landfill",706,457,59,20,8,3,0,8,0,0,0,0,0-0-0,0-0-0,|14||0-0-0
1,80,65,79,0,0,0,0,0,128,0,-1--1--1,,1|(609,542)|
1,81,79,38,0,0,0,0,0,128,0,-1--1--1,,1|(824,430)|
1,82,77,3,0,0,0,0,0,128,0,-1--1--1,,1|(864,707)|
1,83,3,2,4,0,0,22,0,0,0,-1--1--1,,1|(975,734)|
12,84,48,1066,216,10,8,0,3,0,8,-1,0,0,0,0-0-0,0-0-0,|14||0-0-0
1,85,87,84,4,0,0,22,0,0,0,-1--1--1,,1|(1066,258)|
1,86,87,30,100,0,0,22,0,0,0,-1--1--1,,1|(1066,340)|
11,87,48,1066,299,8,6,33,3,0,0,4,0,0,0
10,88,"landfill non-food waste burning",1137,299,63,20,40,3,0,8,-1,0,0,0,0-0-0,0-0-0,|14||0-0-0
1,89,17,88,0,0,0,0,0,128,0,-1--1--1,,1|(1049,432)|
1,90,30,88,1,0,0,0,0,128,0,-1--1--1,,1|(1038,356)|
10,91,"CO2 emissions per ton of non-food waste burnt",984,158,80,28,8,3,0,0,0,0,0,0
10,92,CO2 emissions per ton of food waste burnt,1312,844,86,28,8,3,0,0,0,0,0,0
10,93,food waste decomposition fraction,1260,652,69,28,8,3,0,0,0,0,0,0
1,94,93,8,0,0,0,0,0,128,0,-1--1--1,,1|(1245,700)|
10,95,"CO2 emissions due to landfill non-food waste burning",1217,190,87,30,8,3,0,8,0,0,0,0,0-0-0,0-0-0,|14||0-0-0
1,96,91,95,0,0,0,0,0,128,0,-1--1--1,,1|(1090,171)|
1,97,88,95,0,0,0,0,0,128,0,-1--1--1,,1|(1168,255)|
10,98,CH4 emissions due to landfill food waste decomposition,1695,619,79,30,8,3,0,8,0,0,0,0,0-0-0,0-0-0,|14||0-0-0
1,99,19,98,0,0,0,0,0,128,0,-1--1--1,,1|(1575,648)|
12,100,48,1367,414,10,8,0,3,0,8,-1,0,0,0,0-0-0,0-0-0,|14||0-0-0
1,101,103,100,4,0,0,22,0,0,0,-1--1--1,,1|(1295,411)|
1,102,103,30,100,0,0,22,0,0,0,-1--1--1,,1|(1176,411)|
11,103,48,1228,411,6,8,34,3,0,0,1,0,0,0
10,104,"landfill non-food waste decomposition",1228,439,79,20,40,3,0,8,-1,0,0,0,0-0-0,0-0-0,|14||0-0-0
1,105,30,104,1,0,0,0,0,128,0,-1--1--1,,1|(1177,369)|
10,106,"non-food waste decomposition fraction",1286,311,72,19,8,3,0,0,0,0,0,0
1,107,106,104,0,0,0,0,0,128,0,-1--1--1,,1|(1260,368)|
10,108,"CH4 emissions due to landfill non-food waste decomposition",1670,408,87,30,8,3,0,8,0,0,0,0,0-0-0,0-0-0,|14||0-0-0
10,109,"ch4 emission factor for landfill non-food waste",1530,295,92,28,8,3,0,0,0,0,0,0
1,110,109,108,0,0,0,0,0,128,0,-1--1--1,,1|(1592,346)|
10,111,cumulative savings in GHG emissions due to products of anaerobic digestion,2418,728,119,30,8,2,0,11,-1,0,0,0,128-128-128,0-0-0,|14||0-0-255
1,112,104,108,1,0,0,0,0,128,0,-1--1--1,,1|(1446,413)|
1,113,8,98,1,0,0,0,0,128,0,-1--1--1,,1|(1469,711)|
10,114,total landfill emissions,2163,571,45,20,8,3,0,10,0,0,0,0,0-0-0,0-0-0,|14||255-0-0
10,115,"black cabon emissions due to landfill non-food waste burning",1450,201,100,30,8,3,0,8,0,0,0,0,0-0-0,0-0-0,|14||0-0-0
10,116,black carbon emissions due to landfill food waste burning,1649,513,96,30,8,3,0,8,0,0,0,0,0-0-0,0-0-0,|14||0-0-0
1,117,13,116,0,0,0,0,0,128,0,-1--1--1,,1|(1363,676)|
1,118,88,115,0,0,0,0,0,128,0,-1--1--1,,1|(1270,257)|
10,119,total black carbon emissions due to waste burning,1916,461,87,30,8,3,0,8,0,0,0,0,0-0-0,0-0-0,|14||0-0-0
10,120,black carbon's global warming potential,2001,730,76,28,8,3,0,0,0,0,0,0
10,121,total CO2eq black carbon emissions,2159,680,65,20,8,3,0,8,0,0,0,0,0-0-0,0-0-0,|14||0-0-0
1,122,119,121,0,0,0,0,0,128,0,-1--1--1,,1|(2037,570)|
1,123,120,121,0,0,0,0,0,128,0,-1--1--1,,1|(2079,705)|
1,124,121,1,0,0,0,0,0,128,0,-1--1--1,,1|(2188,721)|
10,125,CH4 emissions due to landfill waste decomposition,1880,535,79,30,8,3,0,8,0,0,0,0,0-0-0,0-0-0,|14||0-0-0
1,126,98,125,0,0,0,0,0,128,0,-1--1--1,,1|(1780,579)|
1,127,108,125,0,0,0,0,0,128,0,-1--1--1,,1|(1768,467)|
1,128,125,20,0,0,0,0,0,128,0,-1--1--1,,1|(1861,598)|
10,129,black cabon emissions due to landfill waste burning,1802,341,84,30,8,3,0,8,0,0,0,0,0-0-0,0-0-0,|14||0-0-0
1,130,115,129,0,0,0,0,0,128,0,-1--1--1,,1|(1618,268)|
1,131,116,129,0,0,0,0,0,128,0,-1--1--1,,1|(1720,432)|
1,132,129,119,0,0,0,0,0,128,0,-1--1--1,,1|(1853,395)|
10,133,CO2 emissions due to landfill waste burning,1663,850,81,20,8,3,0,8,0,0,0,0,0-0-0,0-0-0,|14||0-0-0
1,134,95,133,0,0,0,0,0,128,0,-1--1--1,,1|(1439,519)|
1,135,52,114,0,0,0,0,0,128,0,-1--1--1,,1|(2044,596)|
1,136,129,114,0,0,0,0,0,128,0,-1--1--1,,1|(1984,457)|
1,137,120,114,0,0,0,0,0,128,0,-1--1--1,,1|(2080,651)|
1,138,133,114,0,0,0,0,0,128,0,-1--1--1,,1|(1906,713)|
1,139,125,114,1,0,0,0,0,128,0,-1--1--1,,1|(1964,540)|
10,140,CO2 emissions due to landfill food waste burning,1464,760,79,30,8,3,0,8,0,0,0,0,0-0-0,0-0-0,|14||0-0-0
10,141,total GHG emissions from waste burning decomposition and transport,2261,894,107,30,8,3,0,10,0,0,0,0,0-0-0,0-0-0,|14||255-0-0
10,142,"total GHG emissions from waste burning decomposition and transport - baseline simulation",2010,1048,126,30,8,3,0,8,0,0,0,0,0-0-0,0-0-0,|14||0-0-0
10,143,cumulative savings in GHG emissions from waste,2480,1020,80,49,3,131,0,10,0,0,0,0,0-0-0,0-0-0,|14||255-0-0
12,144,48,2160,1023,10,8,0,3,0,8,-1,0,0,0,0-0-0,0-0-0,|14||0-0-0
1,145,147,143,4,0,0,22,0,0,0,-1--1--1,,1|(2350,1024)|
1,146,147,144,100,0,0,22,0,0,0,-1--1--1,,1|(2229,1024)|
11,147,48,2294,1024,6,8,34,3,0,0,1,0,0,0
10,148,difference between GHG emissions in current scenario vs baseline,2294,1062,88,30,40,3,0,8,-1,0,0,0,0-0-0,0-0-0,|14||0-0-0
1,149,141,148,0,0,0,0,0,128,0,-1--1--1,,1|(2275,971)|
1,150,142,148,0,0,0,0,0,128,0,-1--1--1,,1|(2164,1055)|
10,151,total cumulative savings in GHG emissions,2565,861,60,30,8,3,0,10,0,0,0,0,0-0-0,0-0-0,|14||255-0-0
1,152,143,151,0,0,0,0,0,128,0,-1--1--1,,1|(2523,937)|
1,153,92,140,0,0,0,0,0,64,0,-1--1--1,,1|(1379,806)|
1,154,13,140,0,0,0,0,0,64,0,-1--1--1,,1|(1266,795)|
10,155,black carbon emissions per ton of waste burnt,1419,362,94,28,8,3,0,0,-1,0,0,0
1,156,155,115,0,0,0,0,0,64,0,-1--1--1,,1|(1432,289)|
1,157,155,116,0,0,0,0,0,64,0,-1--1--1,,1|(1526,432)|
10,158,black carbon emissions due to scattered waste burning,1998,346,93,30,8,2,0,11,-1,0,0,0,128-128-128,0-0-0,|14||0-0-255
1,159,158,119,0,0,0,0,0,64,0,-1--1--1,,1|(1961,397)|
1,160,140,133,0,0,0,0,0,64,0,-1--1--1,,1|(1567,807)|
10,161,CH4 emissions due to scattered waste decomposition,1666,703,84,30,8,2,0,11,-1,0,0,0,128-128-128,0-0-0,|14||0-0-255
1,162,161,20,0,0,0,0,0,64,0,-1--1--1,,1|(1744,686)|
1,163,133,21,0,0,0,0,0,64,0,-1--1--1,,1|(1787,868)|
10,164,CO2 emissions due to scattered waste burning,1729,967,94,20,8,2,0,11,-1,0,0,0,128-128-128,0-0-0,|14||0-0-255
1,165,164,21,0,0,0,0,0,64,0,-1--1--1,,1|(1809,936)|
1,166,1,141,0,0,0,0,0,64,0,-1--1--1,,1|(2245,832)|
10,167,total ghg emissions due to waste transport,2029,959,90,20,8,2,0,11,-1,0,0,0,128-128-128,0-0-0,|14||0-0-255
1,168,167,141,0,0,0,0,0,64,0,-1--1--1,,1|(2120,932)|
1,169,111,151,0,0,0,0,0,64,0,-1--1--1,,1|(2485,789)|
10,170,total mixed waste to landfill,460,486,66,20,8,3,0,8,0,0,0,0,0-0-0,0-0-0,|14||0-0-0
1,171,58,170,0,0,0,0,0,128,0,-1--1--1,,1|(378,428)|
1,172,170,79,0,0,0,0,0,128,0,-1--1--1,,1|(579,471)|
1,173,170,77,0,0,0,0,0,128,0,-1--1--1,,1|(604,574)|
1,174,56,170,0,0,0,0,0,128,0,-1--1--1,,1|(344,570)|
1,175,57,170,0,0,0,0,0,128,0,-1--1--1,,1|(312,522)|
10,176,spare mixed waste collection capacity,537,381,70,20,8,3,0,8,0,0,0,0,0-0-0,0-0-0,|14||0-0-0
1,177,58,176,0,0,0,0,0,128,0,-1--1--1,,1|(418,379)|
1,178,170,176,0,0,0,0,0,128,0,-1--1--1,,1|(493,439)|
10,179,average mixed waste truck capacity,598,308,83,20,8,2,0,9,-1,0,0,0,128-128-128,0-0-0,|14||128-128-128
10,180,number of spare mixed waste trucks,779,344,73,20,8,3,0,10,0,0,0,0,0-0-0,0-0-0,|14||255-0-0
1,181,176,180,0,0,0,0,0,128,0,-1--1--1,,1|(649,364)|
1,182,179,180,0,0,0,0,0,128,0,-1--1--1,,1|(686,325)|
10,183,"scattered non-food waste",666,150,69,20,8,2,1,11,-1,0,0,0,128-128-128,0-0-0,|14||128-128-128
10,184,"non-food waste inappropriately disposed of",801,92,65,30,8,2,1,11,-1,0,0,0,128-128-128,0-0-0,|14||128-128-128
10,185,total waste inappropriately disposed of,665,94,57,30,8,2,1,11,-1,0,0,0,128-128-128,0-0-0,|14||128-128-128
10,186,scattered food waste,801,156,63,20,8,2,1,11,-1,0,0,0,128-128-128,0-0-0,|14||128-128-128
1,187,66,29,0,0,0,0,0,128,0,-1--1--1,,1|(245,807)|
10,188,initial food content ratio of dumped waste,801,551,79,28,8,3,0,0,0,0,0,0
1,189,188,40,0,0,0,0,0,128,0,-1--1--1,,1|(820,517)|
1,190,188,62,0,0,0,0,0,128,0,-1--1--1,,1|(844,585)|
10,191,scattered food waste,801,851,55,19,8,2,0,3,-1,0,0,0,128-128-128,0-0-0,|12||128-128-128
10,192,"scattered non-food waste",801,920,60,19,8,2,0,3,-1,0,0,0,128-128-128,0-0-0,|12||128-128-128
\\\---/// Sketch information - do not modify anything except names
V300  Do not put anything below this section - it will be ignored
*4. Waste Scattered Elsewhere
$192-192-192,0,Times New Roman|12||0-0-0|0-0-0|0-0-255|-1--1--1|-1--1--1|96,96,5,0
10,1,total waste inappropriately disposed of,397,334,57,30,8,3,0,8,0,0,0,0,0-0-0,0-0-0,|14||0-0-0
10,2,percentage of waste inappropriately disposed of,247,438,75,30,8,3,0,10,0,0,0,0,0-0-0,0-0-0,|14||255-0-0
1,3,1,2,0,0,0,0,0,128,0,-1--1--1,,1|(327,381)|
10,4,"scattered non-food waste",850,224,71,41,3,131,0,8,0,0,0,0,0-0-0,0-0-0,|14||0-0-0
12,5,48,598,222,10,8,0,3,0,8,-1,0,0,0,0-0-0,0-0-0,|14||0-0-0
1,6,45,4,4,0,0,22,0,0,0,-1--1--1,,1|(735,225)|
1,7,45,5,100,0,0,22,0,0,0,-1--1--1,,1|(644,225)|
12,8,48,1140,217,10,8,0,3,0,8,-1,0,0,0,0-0-0,0-0-0,|14||0-0-0
1,9,11,8,4,0,0,22,0,0,0,-1--1--1,,1|(1075,217)|
1,10,11,4,100,0,0,22,0,0,0,-1--1--1,,1|(964,217)|
11,11,48,1014,217,6,8,34,3,0,0,1,0,0,0
10,12,"scattered non-food waste decomposition",1014,245,79,20,40,3,0,8,-1,0,0,0,0-0-0,0-0-0,|14||0-0-0
12,13,48,834,391,10,8,0,3,0,8,-1,0,0,0,0-0-0,0-0-0,|14||0-0-0
1,14,16,13,4,0,0,22,0,0,0,-1--1--1,,1|(831,355)|
1,15,16,4,100,0,0,22,0,0,0,-1--1--1,,1|(831,290)|
11,16,48,831,322,8,6,33,3,0,0,4,0,0,0
10,17,"scattered non-food waste burning",910,322,71,20,40,3,0,8,-1,0,0,0,0-0-0,0-0-0,|14||0-0-0
10,18,initial scattered waste,572,436,64,15,8,3,0,8,0,0,0,0,0-0-0,0-0-0,|10||0-0-0
1,19,4,12,1,0,0,0,0,128,0,-1--1--1,,1|(954,171)|
1,20,4,17,1,0,0,0,0,128,0,-1--1--1,,1|(872,281)|
10,21,"CO2 emissions due to scattered non-food waste burning",1415,436,95,30,8,3,0,8,0,0,0,0,0-0-0,0-0-0,|14||0-0-0
1,22,17,21,0,0,0,0,0,128,0,-1--1--1,,1|(1143,374)|
10,23,"CH4 emissions due to scattered non-food waste decomposition",1201,137,95,30,8,3,0,8,0,0,0,0,0-0-0,0-0-0,|14||0-0-0
10,24,"ch4 emission factor for scattered non-food waste",1095,49,73,22,8,3,0,8,0,0,0,0,0-0-0,0-0-0,|10||0-0-0
1,25,24,23,0,0,0,0,0,128,0,-1--1--1,,1|(1137,84)|
1,26,12,23,1,0,0,0,0,128,0,-1--1--1,,1|(1100,190)|
10,27,black carbon emissions due to scattered waste burning,1490,336,87,30,8,3,0,8,0,0,0,0,0-0-0,0-0-0,|14||0-0-0
10,28,black carbon emissions per ton of waste burnt,1259,268,73,22,8,2,0,9,-1,0,0,0,128-128-128,0-0-0,|10||128-128-128
1,29,28,27,0,0,0,0,0,128,0,-1--1--1,,1|(1360,297)|
1,30,17,27,0,0,0,0,0,128,0,-1--1--1,,1|(1185,327)|
10,31,scattered food waste,840,525,70,42,3,131,0,8,0,0,0,0,0-0-0,0-0-0,|14||0-0-0
12,32,48,586,527,10,8,0,3,0,8,-1,0,0,0,0-0-0,0-0-0,|14||0-0-0
1,33,47,31,4,0,0,22,0,0,0,-1--1--1,,1|(729,527)|
1,34,47,32,100,0,0,22,0,0,0,-1--1--1,,1|(636,527)|
12,35,48,1143,525,10,8,0,3,0,8,-1,0,0,0,0-0-0,0-0-0,|14||0-0-0
1,36,38,35,4,0,0,22,0,0,0,-1--1--1,,1|(1080,525)|
1,37,38,31,100,0,0,22,0,0,0,-1--1--1,,1|(962,525)|
11,38,48,1021,525,6,8,34,3,0,0,1,0,0,0
10,39,scattered food waste decomposition,1021,553,78,20,40,3,0,8,-1,0,0,0,0-0-0,0-0-0,|14||0-0-0
12,40,48,840,649,10,8,0,3,0,8,-1,0,0,0,0-0-0,0-0-0,|14||0-0-0
1,41,43,40,4,0,0,22,0,0,0,-1--1--1,,1|(849,625)|
1,42,43,31,100,0,0,22,0,0,0,-1--1--1,,1|(849,582)|
11,43,48,849,604,8,6,33,3,0,0,4,0,0,0
10,44,scattered food waste burning,911,604,54,20,40,3,0,8,-1,0,0,0,0-0-0,0-0-0,|14||0-0-0
11,45,1004,686,225,6,8,34,3,0,0,1,0,0,0
10,46,"non-food waste inappropriately disposed of",686,263,59,30,40,131,0,8,0,0,0,0,0-0-0,0-0-0,|14||0-0-0
11,47,1996,683,527,6,8,34,3,0,0,1,0,0,0
10,48,food waste inappropriately disposed of,683,565,57,30,40,3,0,8,0,0,0,0,0-0-0,0-0-0,|14||0-0-0
10,49,"initial scattered non-food waste",748,367,59,20,8,3,0,8,0,0,0,0,0-0-0,0-0-0,|14||0-0-0
10,50,initial scattered food waste,755,426,57,20,8,3,0,8,0,0,0,0,0-0-0,0-0-0,|14||0-0-0
1,51,18,50,0,0,0,0,0,128,0,-1--1--1,,1|(660,431)|
1,52,18,49,0,0,0,0,0,128,0,-1--1--1,,1|(646,406)|
1,53,50,31,0,0,0,0,0,128,1,-1--1--1,,1|(783,459)|
1,54,49,4,0,0,0,0,0,128,1,-1--1--1,,1|(786,311)|
1,55,1,46,0,0,0,0,0,128,0,-1--1--1,,1|(533,300)|
1,56,1,48,0,0,0,0,0,128,0,-1--1--1,,1|(534,444)|
1,57,31,39,1,0,0,0,0,128,0,-1--1--1,,1|(950,492)|
1,58,31,44,1,0,0,0,0,128,0,-1--1--1,,1|(860,583)|
10,59,ch4 emission factor for scattered food waste,1037,399,73,22,8,3,0,8,0,0,0,0,0-0-0,0-0-0,|10||0-0-0
10,60,CH4 emissions due to scattered food waste decomposition,1242,363,79,30,8,3,0,8,0,0,0,0,0-0-0,0-0-0,|14||0-0-0
1,61,39,60,0,0,0,0,0,128,0,-1--1--1,,1|(1120,467)|
1,62,59,60,0,0,0,0,0,128,0,-1--1--1,,1|(1129,382)|
10,63,CH4 emissions due to scattered waste decomposition,1445,235,79,30,8,3,0,8,0,0,0,0,0-0-0,0-0-0,|14||0-0-0
1,64,23,63,0,0,0,0,0,128,0,-1--1--1,,1|(1316,183)|
1,65,60,63,0,0,0,0,0,128,0,-1--1--1,,1|(1337,302)|
1,66,44,27,0,0,0,0,0,128,0,-1--1--1,,1|(1183,477)|
10,67,CO2 emissions due to scattered food waste burning,1416,546,79,30,8,3,0,8,0,0,0,0,0-0-0,0-0-0,|14||0-0-0
1,68,44,67,0,0,0,0,0,128,0,-1--1--1,,1|(1144,577)|
10,69,CO2 emissions due to scattered waste burning,1669,472,89,20,8,3,0,8,0,0,0,0,0-0-0,0-0-0,|14||0-0-0
1,70,67,69,0,0,0,0,0,128,0,-1--1--1,,1|(1540,509)|
1,71,21,69,0,0,0,0,0,128,0,-1--1--1,,1|(1538,453)|
10,72,total scattered waste emissions,1756,344,61,20,8,3,0,10,0,0,0,0,0-0-0,0-0-0,|14||255-0-0
1,73,69,72,0,0,0,0,0,128,0,-1--1--1,,1|(1708,413)|
1,74,27,72,0,0,0,0,0,128,0,-1--1--1,,1|(1629,339)|
1,75,63,72,0,0,0,0,0,64,0,-1--1--1,,1|(1604,290)|
10,76,TOTAL WASTE GENERATED,176,343,46,20,8,2,0,11,-1,0,0,0,128-128-128,0-0-0,|14||0-0-255
1,77,76,2,0,0,0,0,0,64,0,-1--1--1,,1|(202,379)|
1,78,76,1,0,0,0,0,0,64,0,-1--1--1,,1|(274,339)|
10,79,food content ratio of waste to be disposed,405,422,84,20,8,2,0,11,-1,0,0,0,128-128-128,0-0-0,|14||0-0-255
1,80,79,46,0,0,0,0,0,64,0,-1--1--1,,1|(529,350)|
1,81,79,48,0,0,0,0,0,128,0,-1--1--1,,1|(528,485)|
10,82,"non-food waste decomposition fraction",931,94,80,28,8,2,0,1,-1,0,0,0,128-128-128,0-0-0,|14||128-128-128
1,83,82,12,0,0,0,0,0,64,0,-1--1--1,,1|(971,167)|
10,84,"CO2 emissions per ton of non-food waste burnt",1229,507,66,22,8,2,0,9,-1,0,0,0,128-128-128,0-0-0,|10||128-128-128
1,85,84,21,0,0,0,0,0,64,0,-1--1--1,,1|(1304,477)|
10,86,food waste decomposition fraction,976,668,54,22,8,2,0,9,-1,0,0,0,128-128-128,0-0-0,|10||128-128-128
1,87,86,39,0,0,0,0,0,64,0,-1--1--1,,1|(995,616)|
10,88,CO2 emissions per ton of food waste burnt,1167,621,69,22,8,2,0,9,-1,0,0,0,128-128-128,0-0-0,|10||128-128-128
1,89,88,67,0,0,0,0,0,64,0,-1--1--1,,1|(1279,587)|
10,90,black carbon's global warming potential,1647,226,61,22,8,2,0,9,-1,0,0,0,128-128-128,0-0-0,|10||128-128-128
1,91,90,72,0,0,0,0,0,64,0,-1--1--1,,1|(1697,280)|
10,92,CH4 global warming potential,1794,231,44,22,8,2,0,9,-1,0,0,0,128-128-128,0-0-0,|10||128-128-128
1,93,92,72,0,0,0,0,0,64,0,-1--1--1,,1|(1776,281)|
12,94,0,374,49,85,36,8,7,0,24,-1,0,0,0,-1--1--1,0-0-0,|24|BU|0-0-0
4. Scattered Waste 
10,95,total waste burning,1145,728,41,20,8,3,0,8,0,0,0,0,0-0-0,0-0-0,|14||0-0-0
1,96,17,95,0,0,0,0,0,128,0,-1--1--1,,1|(1023,518)|
1,97,44,95,0,0,0,0,0,128,0,-1--1--1,,1|(1021,662)|
10,98,"landfill non-food waste burning",935,734,68,20,8,2,0,11,-1,0,0,0,128-128-128,0-0-0,|14||0-0-255
10,99,landfill food waste burning,953,792,58,20,8,2,0,11,-1,0,0,0,128-128-128,0-0-0,|14||0-0-255
1,100,98,95,0,0,0,0,0,128,0,-1--1--1,,1|(1046,731)|
1,101,99,95,0,0,0,0,0,128,0,-1--1--1,,1|(1050,759)|
10,102,"waste burning PM2.5 emission factor",1142,793,55,22,8,3,0,8,0,0,0,0,0-0-0,0-0-0,|10||0-0-0
10,103,"total PM2.5 emissions due to waste burning",1374,752,82,20,8,3,0,10,0,0,0,0,0-0-0,0-0-0,|14||255-0-0
1,104,102,103,0,0,0,0,0,128,0,-1--1--1,,1|(1237,776)|
1,105,95,103,0,0,0,0,0,128,0,-1--1--1,,1|(1232,736)|
10,106,total waste collection capacity,397,381,75,20,8,2,1,11,-1,0,0,0,128-128-128,0-0-0,|14||128-128-128
10,107,total mixed waste to landfill,215,260,71,20,8,2,0,11,-1,0,0,0,128-128-128,0-0-0,|14||0-0-255
10,108,total food waste treated for biogas production,309,190,66,30,8,2,0,11,-1,0,0,0,128-128-128,0-0-0,|14||0-0-255
1,109,108,1,0,0,0,0,0,128,0,-1--1--1,,1|(348,256)|
1,110,107,1,0,0,0,0,0,128,0,-1--1--1,,1|(295,292)|
10,111,scattered waste burning fraction,936,437,64,15,8,3,0,8,0,0,0,0,0-0-0,0-0-0,|10||0-0-0
10,112,waste burning fraction,910,361,58,19,8,2,1,3,-1,0,0,0,128-128-128,0-0-0,|12||128-128-128
10,113,waste burning fraction,911,643,58,19,8,2,1,3,-1,0,0,0,128-128-128,0-0-0,|12||128-128-128
1,114,111,17,0,0,0,0,0,128,0,-1--1--1,,1|(925,388)|
1,115,111,44,0,0,0,0,0,128,0,-1--1--1,,1|(924,511)|
10,116,"ambient pm2.5 concentration from cooking and waste burning",1858,816,97,38,8,3,0,2,0,0,0,0,0-0-0,0-0-0,|12||255-0-0
10,117,"mean pm2.5 concentration per kiloton of annual emissions",1522,645,69,30,8,3,0,8,0,0,0,0,0-0-0,0-0-0,|10||0-0-0
10,118,"total pm2.5 emissions due to cooking and waste burning",1450,926,97,28,8,3,0,0,0,0,0,0
1,119,103,118,0,0,0,0,0,128,0,-1--1--1,,1|(1406,828)|
10,120,kt to ton,1696,655,35,9,8,3,0,8,-1,0,0,0,0-0-0,0-0-0,|10||0-0-0
10,121,"total pm2.5 emissions due to cooking",1361,839,73,19,8,2,0,3,-1,0,0,0,128-128-128,0-0-0,|12||0-0-255
1,122,121,118,0,0,0,0,0,64,0,-1--1--1,,1|(1395,873)|
10,123,"ambient pm2.5 concentration from waste burning",1602,763,97,28,8,3,0,0,0,0,0,0
10,124,"ambient pm2.5 concentration from cooking",1589,849,71,28,8,3,0,0,0,0,0,0
1,125,117,123,0,0,0,0,0,128,0,-1--1--1,,1|(1558,699)|
1,126,117,124,0,0,0,0,0,128,0,-1--1--1,,1|(1552,741)|
1,127,120,123,0,0,0,0,0,128,0,-1--1--1,,1|(1662,694)|
1,128,120,124,0,0,0,0,0,128,0,-1--1--1,,1|(1651,736)|
1,129,103,123,0,0,0,0,0,128,0,-1--1--1,,1|(1473,756)|
1,130,121,124,0,0,0,0,0,128,0,-1--1--1,,1|(1469,843)|
1,131,124,116,0,0,0,0,0,128,0,-1--1--1,,1|(1703,834)|
1,132,123,116,0,0,0,0,0,128,0,-1--1--1,,1|(1723,787)|
10,133,"background ambient PM2.5 concentration from other sources",1874,912,97,28,8,3,0,0,0,0,0,0
10,134,"total ambient PM2.5 concentration",2075,859,64,19,8,3,0,2,0,0,0,0,0-0-0,0-0-0,|12||255-0-0
1,135,133,134,0,0,0,0,0,128,0,-1--1--1,,1|(1984,883)|
1,136,116,134,0,0,0,0,0,128,0,-1--1--1,,1|(1976,839)|
10,137,"total ambient PM2.5 concentration minus cooking contribution",1983,664,104,28,8,3,0,0,0,0,0,0
1,138,134,137,0,0,0,0,0,128,0,-1--1--1,,1|(2034,772)|
1,139,124,137,0,0,0,0,0,128,0,-1--1--1,,1|(1779,759)|
10,140,"estimated average household pm2.5 concentration",2047,942,62,28,8,2,0,3,-1,0,0,0,128-128-128,0-0-0,|12||128-128-128
10,141,food content ratio of waste generated,748,406,69,28,8,2,1,3,-1,0,0,0,128-128-128,0-0-0,|12||128-128-128
1,142,141,49,0,1,0,0,0,64,0,-1--1--1,,1|(748,389)|
10,143,food content ratio of waste generated,755,465,69,28,8,2,1,3,-1,0,0,0,128-128-128,0-0-0,|12||128-128-128
1,144,143,50,0,1,0,0,0,64,0,-1--1--1,,1|(755,448)|
10,145,initial food content ratio of dumped waste,574,371,63,22,8,2,0,9,-1,0,0,0,128-128-128,0-0-0,|10||128-128-128
1,146,145,49,0,0,0,0,0,128,0,-1--1--1,,1|(656,369)|
1,147,145,50,0,0,0,0,0,128,0,-1--1--1,,1|(660,397)|
///---\\\
:GRAPH Total_GHG_Emissions_from_Waste
:TITLE Total GHG Emissions from Waste
:SCALE
:VAR Total GHG Emissions from Waste|BAU
:DATASET BAU
:LINE-WIDTH 2
:VAR Total GHG Emissions from Waste|Decentralised
:DATASET decentralised
:LINE-WIDTH 2
:VAR Total GHG Emissions from Waste|Centralised
:DATASET centralised
:LINE-WIDTH 2
:L<%^E!@
1:Data.vdf
1:Baseline.vdf
1:Biogas.vdf
1:Ban On Burning.vdf
1:Biogas + Ban On Burning.vdf
9:Ban On Burning
22:household,households
22:ton,tons
13:Data.vdf
15:0,0,0,0,0,0
19:5,2
27:0,
34:0,
4:Time
5:"non-food content ratio of landfill waste"
35:Date
36:YYYY-MM-DD
37:2000
38:1
39:1
40:0
41:0
42:1
24:2021
25:2035
26:2035
6:WOOD OF
